# Supplementary material for: Case Series of First Microinvasive Fully Endoscopic Use of a New Mitral Prosthesis
Source: J Clin Med. 2024 Jul 25;13(15):4358. doi: 10.3390/jcm13154358 (PMC11312706; doi:10.3390/jcm13154358)
Supplement: Supplementary file 1 [file jcm-13-04358-s001.zip]

Archive with 1 entries (1 files):
- jcm-3057904-supplementary.mp4
